# Supplementary material for: Novel vs clinical organ preservation solutions: improved cardiac mitochondrial protection
Source: J Cardiothorac Surg. 2017 Jan 26;12:7. doi: 10.1186/s13019-017-0564-x (PMC5270367; doi:10.1186/s13019-017-0564-x)
Supplement: Additional file 1: — The raw data for each experimental condition used for statistical analysis is summarized in this data set. Conditions include incubation of cardiac cells in control and preservation media at 4 degrees C or 21 degrees C for 4 hours or 8 hours. Control groups were incubated in either media or phosphate-buffered saline (PBS), and treatment groups were incubated in either Celsior, Somah, or Perfadex. (XLSX 80 kb) [file 13019_2017_564_MOESM1_ESM.xlsx]

## Sheet: Format 1
Condition	Treatment	Basal	Oligo	FCCP	Rot_AA
4H_4C	Celsior	73.27	38.5	92.26	35.62
4H_4C	Celsior	63.66	32.78	93.18	29.43
4H_4C	Celsior	49.39	18.93	75.61	25.64
4H_4C	Celsior	57.32	26.35	80.62	24.79
4H_4C	Celsior	63.3	32.43	69.98	32.7
4H_4C	Celsior	64.19	28.09	84.18	26.67
4H_4C	Celsior	90.15	44.98	111.12	38.86
4H_4C	Celsior	70.97	37.77	103.91	34.61
4H_4C	Celsior	76.77	40.05	106.32	36.25
4H_4C	Celsior	72.75	37.96	88.39	33.87
4H_4C	Celsior	85.22	35.78	113.1	32.35
4H_4C	Celsior	93.82	34.44	126.64	27.24
4H_4C	Somah	81.46	29.38	83.3	25.3
4H_4C	Somah	74.35	30.72	81.85	29.64
4H_4C	Somah	80.97	38.87	101.77	37.59
4H_4C	Somah	105.92	50.33	128.21	45.03
4H_4C	Somah	99.3	42.01	128.61	36.06
4H_4C	Somah	100.93	42.88	113.78	38.39
4H_4C	Somah	93.98	41.38	106.12	40.16
4H_4C	Somah	80.99	35.22	117.01	30.48
4H_4C	Somah	91.79	46.7	117.9	43.45
4H_4C	Somah	84.01	38.36	101.26	33.63
4H_4C	Somah	81.85	45.17	111.71	42.66
4H_4C	Somah	101.87	40.24	123.63	35.02
4H_4C	Perfadex	83.17	38.08	96.28	36.47
4H_4C	Perfadex	64.02	35.48	89.74	33.29
4H_4C	Perfadex	65.61	34.72	99.38	30.85
4H_4C	Perfadex	88.56	41.93	120.57	35.94
4H_4C	Perfadex	79.37	37.52	102.07	31.93
4H_4C	Perfadex	91.85	40.33	117.17	34.43
4H_4C	Perfadex	71.13	32.74	90.41	29.62
4H_4C	Perfadex	66.53	37.06	99.19	36.43
4H_4C	Perfadex	74.87	39.34	109.32	36.21
4H_4C	Perfadex	76.26	39.82	110.34	38.51
4H_4C	Perfadex	74.7	39.29	112.92	36.64
4H_4C	Perfadex	114.53	57.96	139.53	53.31
4H_4C	Media	73.2	36.4	88.16	33.44
4H_4C	Media	85.16	42.22	113.63	37.38
4H_4C	Media	74.45	37.49	113.73	35.11
4H_4C	Media	79.09	39.55	109.43	35.22
4H_4C	Media	81.92	36.88	108.53	30.55
4H_4C	Media	96.01	44.98	125.56	38.55
4H_4C	Media	71.58	35.89	74.23	29.35
4H_4C	Media	72.96	31.01	87.23	25.69
4H_4C	Media	78.48	37.28	83.54	30.98
4H_4C	Media	82.93	34.93	105.89	30.06
4H_4C	Media	76.11	47.47	78.21	33.97
4H_4C	Media	84	38.83	102.88	34.01
4H_4C	PBS	73.2	36.4	88.16	33.44
4H_4C	PBS	85.16	42.22	113.63	37.38
4H_4C	PBS	74.45	37.49	113.73	35.11
4H_4C	PBS	79.09	39.55	109.43	35.22
4H_4C	PBS	81.92	36.88	108.53	30.55
4H_4C	PBS	96.01	44.98	125.56	38.55
4H_4C	PBS	71.58	35.89	74.23	29.35
4H_4C	PBS	72.96	31.01	87.23	25.69
4H_4C	PBS	78.48	37.28	83.54	30.98
4H_4C	PBS	82.93	34.93	105.89	30.06
4H_4C	PBS	76.11	47.47	78.21	33.97
4H_4C	PBS	84	38.83	102.88	34.01
4H_4C	Celsior	126.471	63.407	300.952	40.5789
4H_4C	Celsior	114.576	61.9572	239.629	35.869
4H_4C	Celsior	113.623	50.6083	291.37	38.22
4H_4C	Celsior	138.547	69.1971	314.826	42.1308
4H_4C	Celsior	129.721	61.5755	337.063	32.1311
4H_4C	Celsior	128.468	56.3571	288.237	34.537
4H_4C	Celsior	129.824	67.1954	296.376	39.4772
4H_4C	Celsior	123.48	69.9795	271.196	35.3968
4H_4C	Celsior	125.894	70.4046	264.316	36.5003
4H_4C	Celsior	129.917	70.7697	280.563	38.2435
4H_4C	Celsior	142.038	73.7537	308.934	44.1695
4H_4C	Celsior	144.684	81.1538	271.746	38.5538
4H_4C	Somah	114.478	51.9802	317.196	36.2866
4H_4C	Somah	128.646	54.1818	353.355	38.3403
4H_4C	Somah	174.524	75.2971	333.678	47.5331
4H_4C	Somah	159.268	69.572	436.15	47.7648
4H_4C	Somah	160.114	68.8831	462.586	46.3405
4H_4C	Somah	153.694	63.3398	399.285	41.8447
4H_4C	Somah	143.597	62.6183	413.624	44.4054
4H_4C	Somah	139.277	65.0037	422.929	46.0762
4H_4C	Somah	140.724	63.6593	423.043	43.3392
4H_4C	Somah	118.854	49.5998	298.916	32.9534
4H_4C	Somah	154.387	58.9599	454.783	35.3189
4H_4C	Somah	137.114	52.6907	384.351	30.3885
4H_4C	Perfadex	135.019	67.1303	314.73	37.7697
4H_4C	Perfadex	145.292	72.6034	350.792	41.7316
4H_4C	Perfadex	136.805	67.7559	322.039	41.2859
4H_4C	Perfadex	145.865	74.0176	403.052	46.945
4H_4C	Perfadex	148.166	70.6697	371.365	45.2228
4H_4C	Perfadex	153.581	74.2946	385.039	45.8996
4H_4C	Perfadex	144.737	69.8281	353.055	41.1204
4H_4C	Perfadex	136.864	71.6724	371.985	43.4308
4H_4C	Perfadex	142.888	66.7416	369.611	39.869
4H_4C	Perfadex	135.109	64.4985	385.02	33.5961
4H_4C	Perfadex	143.963	58.5613	395.986	33.3874
4H_4C	Perfadex	147.916	96.7182	385.505	51.2462
4H_4C	Media	112.158	39.8642	362.928	24.6005
4H_4C	Media	116.62	52.8017	363.415	34.1954
4H_4C	Media	135.321	62.1713	378.754	41.8927
4H_4C	Media	135.944	60.4087	379.916	39.5184
4H_4C	Media	151.475	118.37	378.195	58.3326
4H_4C	Media	127.056	44.1187	406.275	26.2861
4H_4C	Media	112.011	48.4735	369.14	31.9821
4H_4C	Media	106.889	44.4548	364.266	26.9359
4H_4C	Media	116.099	54.5402	368.26	34.0609
4H_4C	Media	131.235	61.1859	395.624	43.8263
4H_4C	Media	125.203	55.1361	380.967	34.1091
4H_4C	Media	138.635	54.4382	416.199	31.6585
4H_4C	PBS	140.112	69.5926	319.987	40.4364
4H_4C	PBS	127.15	61.4289	302.363	34.1108
4H_4C	PBS	152.632	75.2893	83.0348	31.9272
4H_4C	PBS	183.487	102.848	172.489	49.3843
4H_4C	PBS	146.332	82.0101	76.6419	41.6552
4H_4C	PBS	140.074	57.5259	287.89	33.8718
4H_4C	PBS	140.522	78.3446	308.918	45.9951
4H_4C	PBS	124.661	60.2752	325.361	37.6766
4H_4C	PBS	104.68	48.7733	240.937	19.47
4H_4C	PBS	134.634	79.8229	235.641	37.7826
4H_4C	PBS	140.054	74.5462	301.712	39.6181
4H_4C	PBS	142.667	64.632	329.699	29.9367
4H_21C	Celsior	79.9951	37.0897	88.8296	29.376
4H_21C	Celsior	83.3939	41.5119	90.5611	32.6925
4H_21C	Celsior	88.6708	44.7733	100.661	37.4042
4H_21C	Celsior	85.2704	42.4861	99.2531	36.6768
4H_21C	Celsior	92.7284	47.1526	101.315	36.5436
4H_21C	Celsior	79.3071	35.3221	89.6932	31.0037
4H_21C	Celsior	85.9042	41.8028	107.053	38.1537
4H_21C	Celsior	81.639	38.2981	108.417	34.2325
4H_21C	Celsior	76.1531	35.5945	89.1306	29.9911
4H_21C	Celsior	85.8924	38.9618	118.767	32.3504
4H_21C	Celsior	100.959	47.5852	122.984	41.8419
4H_21C	Celsior	88.086	36.8395	108.935	30.0229
4H_21C	Somah	102.918	53.373	105.303	44.1018
4H_21C	Somah	105.433	55.022	117.098	43.6121
4H_21C	Somah	108.436	55.2619	120.149	46.4662
4H_21C	Somah	101.876	49.7451	107.181	39.7997
4H_21C	Somah	120.528	58.2746	142.988	45.9429
4H_21C	Somah	126.177	59.8968	138.08	48.107
4H_21C	Somah	87.7664	40.306	101.533	33.2554
4H_21C	Somah	110.342	53.7731	138.453	45.9688
4H_21C	Somah	108.467	55.1981	132.665	45.0208
4H_21C	Somah	101.181	43.8688	113.431	36.9658
4H_21C	Somah	115.733	54.8341	146.102	45.7383
4H_21C	Somah	118.297	49.5339	132.63	40.8895
4H_21C	Perfadex	79.3363	37.3828	95.7573	32.2029
4H_21C	Perfadex	79.5793	36.5701	122.407	34.6104
4H_21C	Perfadex	79.0404	35.7967	119.29	33.199
4H_21C	Perfadex	90.7081	42.4424	132.873	37.9243
4H_21C	Perfadex	92.5278	40.6043	121.685	34.5383
4H_21C	Perfadex	100.015	44.9776	131.461	45.1535
4H_21C	Perfadex	80.9749	39.9193	93.322	35.5327
4H_21C	Perfadex	88.1348	42.8794	132.857	37.5805
4H_21C	Perfadex	81.0927	38.6813	114.118	35.2329
4H_21C	Perfadex	85.8	42.0976	114.142	36.9973
4H_21C	Perfadex	102.691	47.7888	115.237	42.2634
4H_21C	Perfadex	93.6249	42.9143	104.198	39.0608
4H_21C	Media	84.9755	42.9444	142.343	41.8341
4H_21C	Media	95.7857	43.4988	155.708	40.2639
4H_21C	Media	76.6889	36.8207	149.119	35.8003
4H_21C	Media	86.3006	43.4552	134.282	44.4532
4H_21C	Media	87.9108	39.3277	159.182	38.4086
4H_21C	Media	104.219	45.9091	143.142	42.2531
4H_21C	Media	83.9913	40.6739	37.1842	31.3408
4H_21C	Media	91.6572	42.5802	128.08	37.8157
4H_21C	Media	86.7905	39.2705	92.6945	31.4757
4H_21C	Media	81.4864	37.0715	126.088	37.6457
4H_21C	Media	84.8793	37.2576	152.433	35.373
4H_21C	Media	90.3028	33.919	131.282	28.0846
4H_21C	PBS	87.8129	42.2442	136.236	39.8836
4H_21C	PBS	81.5106	36.9435	108.489	33.859
4H_21C	PBS	89.3354	41.246	107.891	34.4912
4H_21C	PBS	91.67	43.1891	114.844	40.0467
4H_21C	PBS	83.2576	37.839	107.684	36.1084
4H_21C	PBS	89.4846	40.2688	109.713	34.8656
4H_21C	PBS	86.3961	43.2529	46.4214	31.4884
4H_21C	PBS	87.0509	40.7413	111.087	37.3128
4H_21C	PBS	86.2168	46.6734	109.53	41.0449
4H_21C	PBS	84.2181	36.6701	95.3867	33.749
4H_21C	PBS	90.0769	35.4423	124.17	30.5269
4H_21C	PBS	80.3568	34.5555	103.262	33.9469
4H_21C	Celsior	125.7	58.4858	312.868	42.2093
4H_21C	Celsior	114.951	49.7126	296.908	33.6092
4H_21C	Celsior	103.069	48.9486	248.205	35.999
4H_21C	Celsior	101.832	43.8229	246.657	28.366
4H_21C	Celsior	96.664	32.7209	264.219	17.1746
4H_21C	Celsior	117.845	41.1547	317.951	22.4453
4H_21C	Celsior	123.678	57.6552	312.732	39.2413
4H_21C	Celsior	130.355	54.9926	361.295	42.2026
4H_21C	Celsior	127.478	58.9509	337.2	42.2318
4H_21C	Celsior	123.456	55.1127	323.977	37.1855
4H_21C	Celsior	137.498	67.2753	354.613	43.5775
4H_21C	Celsior	133.25	57.8186	338.716	39.2076
4H_21C	Somah	140.415	68.075	353.162	52.3269
4H_21C	Somah	145.335	69.4172	379.396	48.2845
4H_21C	Somah	144.429	79.8345	379.632	51.8518
4H_21C	Somah	142.414	67.8128	358.355	46.7195
4H_21C	Somah	131.411	60.1102	342.008	40.5107
4H_21C	Somah	144.369	65.6568	373.315	46.1173
4H_21C	Somah	144.764	61.2881	405.162	41.2828
4H_21C	Somah	127.928	59.8512	334.558	41.8741
4H_21C	Somah	139.665	64.46	395.581	47.0586
4H_21C	Somah	149.684	73.1669	419.649	54.3826
4H_21C	Somah	134.81	66.4472	364.89	54.3284
4H_21C	Somah	129.791	56.3474	326.689	39.4342
4H_21C	Perfadex	114.996	48.8429	369.502	34.2455
4H_21C	Perfadex	114.362	50.3042	370.638	32.5957
4H_21C	Perfadex	108.445	47.3432	362.634	29.2114
4H_21C	Perfadex	123.553	62.4201	374.484	43.0401
4H_21C	Perfadex	121.106	76.1202	360.089	57.8982
4H_21C	Perfadex	124.421	53.9417	373.437	37.4615
4H_21C	Perfadex	113.496	55.5786	323.692	38.6749
4H_21C	Perfadex	122.63	61.2024	356.055	39.7332
4H_21C	Perfadex	123.136	60.1082	366.187	38.7921
4H_21C	Perfadex	117.715	56.7918	329.402	38.8945
4H_21C	Perfadex	130.519	62.0487	391.159	40.095
4H_21C	Perfadex	106.22	48.7163	297.772	36.138
4H_21C	Media	140.668	64.95	442.804	53.9628
4H_21C	Media	130.491	55.602	450.351	42.6047
4H_21C	Media	118.857	48.8757	448.145	36.947
4H_21C	Media	103.144	44.3673	366.566	35.2471
4H_21C	Media	132.353	58.7794	446.501	45.9835
4H_21C	Media	127.529	53.9746	403.2	43.511
4H_21C	Media	117.004	50.5089	331.329	41.0443
4H_21C	Media	107.873	52.7766	351.637	44.1892
4H_21C	Media	125.902	57.0982	438.53	46.8638
4H_21C	Media	119.319	45.1421	427.91	37.1392
4H_21C	Media	116.539	34.5475	459.787	24.0312
4H_21C	Media	125.979	54.2423	427.495	44.5257
4H_21C	PBS	125.762	60.3386	337.273	40.7866
4H_21C	PBS	129.057	65.3943	330.374	45.0051
4H_21C	PBS	126.153	61.84	330.798	45.1998
4H_21C	PBS	134.988	71.7356	331.756	43.7574
4H_21C	PBS	131.093	58.233	264.193	40.3192
4H_21C	PBS	115.57	59.1959	291.965	42.8447
4H_21C	PBS	118.887	63.3454	316.297	43.4429
4H_21C	PBS	123.288	62.6163	343.158	43.6522
4H_21C	PBS	121.666	57.36	341.099	42.3964
4H_21C	PBS	122.882	57.2538	324.972	39.6665
4H_21C	PBS	134.861	71.2007	333.065	54.21
4H_21C	PBS	117.864	51.9438	302.589	36.8532
8H_4C	Celsior	116.116	52.5785	303.421	24.2423
8H_4C	Celsior	115.047	62.881	269.334	28.3791
8H_4C	Celsior	149.986	105.994	192.394	44.0244
8H_4C	Celsior	137.099	73.1044	299.31	32.5148
8H_4C	Celsior	117.816	59.2447	286.256	38.4928
8H_4C	Celsior	111.417	58.9645	260.118	35.6199
8H_4C	Celsior	107.627	58.6505	219.668	52.2577
8H_4C	Celsior	112.704	52.7303	286.61	31.7604
8H_4C	Celsior	99.0201	47.4195	217.871	31.4063
8H_4C	Celsior	117.189	61.0069	277.429	33.9626
8H_4C	Celsior	110.984	56.4731	270.643	39.5867
8H_4C	Celsior	111.757	66.5007	224.364	40.013
8H_4C	Somah	120.096	48.2761	323.98	35.4212
8H_4C	Somah	162.94	66.0918	433.67	46.5224
8H_4C	Somah	135.394	66.5261	330.68	54.4281
8H_4C	Somah	138.984	59.8975	378.2	44.9553
8H_4C	Somah	130.631	56.666	354.21	40.7012
8H_4C	Somah	123.288	52.3733	323.2	41.1099
8H_4C	Somah	128.204	47.7835	288.02	34.8915
8H_4C	Somah	110.961	56.3506	197.03	35.1997
8H_4C	Somah	251.48	96.573	291.74	47.0787
8H_4C	Somah	174.97	63.4793	440.11	40.2899
8H_4C	Somah	307.816	87.0672	256.08	48.4038
8H_4C	Somah	125.129	52.4847	298.8	37.1368
8H_4C	Perfadex	93.0408	41.5211	198.198	27.9342
8H_4C	Perfadex	111.781	56.3789	257.402	38.7331
8H_4C	Perfadex	141.742	71.8821	330.673	37.0739
8H_4C	Perfadex	127.027	64.7874	305.938	39.6505
8H_4C	Perfadex	116.166	54.7235	282.485	31.7984
8H_4C	Perfadex	122.76	57.0533	255.908	39.074
8H_4C	Perfadex	100.362	58.4376	185.997	39.6667
8H_4C	Perfadex	103.361	59.8584	223.518	27.4547
8H_4C	Perfadex	57.1514	28.9399	119.973	19.0208
8H_4C	Perfadex	72.743	40.6357	159.004	28.3494
8H_4C	Perfadex	58.2934	29.2926	118.383	16.4966
8H_4C	Perfadex	144.086	84.1087	260.102	58.6236
8H_4C	Media	93.3972	35.7795	263.83	29.3449
8H_4C	Media	63.7649	20.1324	169.56	19.7302
8H_4C	Media	96.3872	37.966	232.846	25.7684
8H_4C	Media	76.8037	37.2134	172.191	27.4993
8H_4C	Media	101.596	45.3736	134.162	39.9299
8H_4C	Media	74.2378	31.6145	166.765	23.592
8H_4C	Media	137.888	52.1443	408.068	35.0076
8H_4C	Media	94.3616	32.1432	326.185	21.7998
8H_4C	Media	152.383	65.6179	361.647	44.5151
8H_4C	Media	55.9372	29.51	152.887	25.9101
8H_4C	Media	90.2917	42.6908	282.638	30.528
8H_4C	Media	127.991	57.7693	337.177	43.4024
8H_4C	PBS	15.714	13.4361	12.98	11.6062
8H_4C	PBS	30.2996	16.3073	65.514	11.13
8H_4C	PBS	16.5899	9.3263	24.689	7.9591
8H_4C	PBS	27.1045	23.4667	32.0692	17.8886
8H_4C	PBS	74.4537	56.978	104.45	22.847
8H_4C	PBS	32.4082	27.745	52.3665	20.9052
8H_4C	PBS	35.1989	19.0421	60.9394	8.00378
8H_4C	PBS	23.6411	21.8637	35.6743	14.8346
8H_4C	PBS	34.8901	23.4429	54.0526	12.7252
8H_4C	Celsior	63.3145	16.0848	204.241	4.40449
8H_4C	Celsior	61.829	21.5968	195.278	4.9298
8H_4C	Celsior	86.6437	35.8298	257.702	11.9465
8H_4C	Celsior	44.8888	12.6385	138.05	5.74182
8H_4C	Celsior	56.9638	12.9067	192.908	5.05615
8H_4C	Celsior	67.4793	20.0151	180.229	8.13286
8H_4C	Celsior	67.0868	18.9585	207.601	8.23881
8H_4C	Celsior	72.6515	24.5099	214.379	14.7224
8H_4C	Celsior	66.2582	22.5554	187.066	12.6655
8H_4C	Celsior	44.2986	9.89124	146.317	0.0845606
8H_4C	Somah	79.846	18.975	231.211	9.60724
8H_4C	Somah	82.7494	25.6252	233.378	14.1359
8H_4C	Somah	97.3035	30.239	294.268	22.0981
8H_4C	Somah	97.0437	36.3704	274.673	24.0543
8H_4C	Somah	103.017	32.6562	296.702	18.762
8H_4C	Somah	90.6184	16.0102	258.852	3.20066
8H_4C	Somah	85.9418	26.477	219.368	17.5171
8H_4C	Somah	92.6801	26.9407	286.41	13.1086
8H_4C	Somah	86.3416	23.2354	243.335	10.6941
8H_4C	Somah	79.2906	26.6194	235.813	21.9958
8H_4C	Somah	99.7574	33.2228	314.267	20.0343
8H_4C	Somah	94.8308	26.0548	279.916	15.3894
8H_4C	Perfadex	81.7686	30.027	257.749	17.8838
8H_4C	Perfadex	84.2738	25.4735	265.09	9.80414
8H_4C	Perfadex	89.605	29.7241	288.421	14.5528
8H_4C	Perfadex	89.0514	23.5973	296.115	12.2708
8H_4C	Perfadex	90.993	35.7917	267.266	19.6896
8H_4C	Perfadex	97.0354	30.9305	303.647	18.8005
8H_4C	Perfadex	72.948	14.927	216.952	2.2868
8H_4C	Perfadex	85.6635	25.6795	24.7656	5.52677
8H_4C	Perfadex	95.2849	35.6613	269.888	19.2986
8H_4C	Perfadex	96.663	34.0456	270.524	18.0621
8H_4C	Perfadex	92.9264	25.2829	294.429	9.51459
8H_4C	Perfadex	92.7268	29.2968	274.008	17.888
8H_4C	Media	69.7397	23.3468	274.833	0.134097
8H_4C	Media	44.2908	12.5423	117.186	3.61765
8H_4C	Media	41.9008	9.44287	153.574	1.58411
8H_4C	Media	64.9182	49.3723	204.03	22.6078
8H_4C	Media	59.9316	21.4421	190.056	8.80703
8H_4C	Media	61.8949	21.5216	147.313	1.4337
8H_4C	Media	66.6772	20.5702	217.332	6.49327
8H_4C	Media	65.5288	18.2024	242.797	6.78376
8H_4C	PBS	74.7421	30.1622	178.052	13.0494
8H_4C	PBS	97.5497	32.7034	138.846	2.87001
8H_4C	PBS	108.49	43.5799	286.005	15.889
8H_4C	PBS	72.7275	18.4447	208.092	5.66019
8H_4C	PBS	79.0315	25.3971	223.593	9.78552
8H_4C	PBS	81.4823	27.8095	40.3233	11.644
8H_4C	PBS	83.9508	28.5694	193.355	8.8122
8H_4C	PBS	83.5731	34.6534	29.3927	11.7811
8H_4C	PBS	82.2608	24.9515	236.847	7.64431
8H_4C	PBS	72.8943	24.7314	192.603	10.3407
8H_4C	PBS	85.7277	33.336	226.075	16.2149
8H_21C	Celsior	93.3082	46.2833	198.793	25.0533
8H_21C	Celsior	115.18	54.3889	240.876	35.1186
8H_21C	Celsior	106.589	61.3987	210.669	42.8642
8H_21C	Celsior	111.191	53.0261	227.036	35.5505
8H_21C	Celsior	113.439	50.5482	239.876	30.832
8H_21C	Celsior	119.466	56.1398	249.262	38.5034
8H_21C	Celsior	112.687	58.2862	234.478	36.3802
8H_21C	Celsior	110.727	56.629	227.501	29.337
8H_21C	Celsior	127.275	65.3977	262.381	42.1625
8H_21C	Celsior	130.11	65.6783	282.346	40.4675
8H_21C	Celsior	139.03	60.0286	337.312	39.8336
8H_21C	Celsior	130.645	54.7285	308.198	36.4275
8H_21C	Somah	126.332	68.9417	297.986	49.3263
8H_21C	Somah	137.138	76.7416	309.609	49.6958
8H_21C	Somah	143.583	78.7978	315.276	48.3585
8H_21C	Somah	146.231	77.9475	356.232	49.8343
8H_21C	Somah	134.504	72.7044	305.234	46.029
8H_21C	Somah	104.422	56.2341	203.099	39.4985
8H_21C	Somah	129.741	64.0275	320.467	36.1909
8H_21C	Somah	144.16	87.1508	338.705	57.6298
8H_21C	Somah	131.629	69.0489	331.691	39.571
8H_21C	Somah	136.559	72.2932	367.112	44.9206
8H_21C	Somah	127.89	70.8032	306.894	48.4219
8H_21C	Somah	125.778	64.8022	297.534	40.2415
8H_21C	Perfadex	116.58	64.0982	241.253	44.1097
8H_21C	Perfadex	108.209	55.3548	245.612	34.8355
8H_21C	Perfadex	109.671	54.6965	274.436	26.5637
8H_21C	Perfadex	124.043	63.4982	291.078	41.6837
8H_21C	Perfadex	120.27	62.3068	280.892	40.3856
8H_21C	Perfadex	119.568	60.2263	275.356	39.5386
8H_21C	Perfadex	110.343	52.9234	261.181	29.9142
8H_21C	Perfadex	124.985	64.4725	274.456	40.3771
8H_21C	Perfadex	130.918	67.8932	297.711	43.7332
8H_21C	Perfadex	134.64	72.7969	292.271	47.9952
8H_21C	Perfadex	135.177	67.6141	316.628	45.1924
8H_21C	Perfadex	123.087	55.3042	270.643	34.6729
8H_21C	Media	130.318	51.4976	397.817	41.6663
8H_21C	Media	117.116	39.5668	402.456	25.515
8H_21C	Media	133.071	65.3226	379.386	46.325
8H_21C	Media	125.734	55.0786	351.504	42.1895
8H_21C	Media	131.381	59.0537	373.098	48.1676
8H_21C	Media	137.848	58.7803	373.587	46.1155
8H_21C	Media	96.3915	14.966	374.583	6.8452
8H_21C	Media	122.699	54.8778	327.462	44.7061
8H_21C	Media	127.725	50.255	300.481	30.9358
8H_21C	Media	136.356	59.9931	355.053	46.2348
8H_21C	Media	124.688	53.3895	341.584	40.5371
8H_21C	Media	121.862	43.198	350.555	30.8912
8H_21C	PBS	87.1446	65.3492	140.894	33.7539
8H_21C	PBS	84.1243	58.0569	134.87	19.5472
8H_21C	PBS	91.1076	62.551	149.567	41.613
8H_21C	PBS	101.679	68.1308	162.699	38.7624
8H_21C	PBS	93.1859	65.0452	156.158	28.9593
8H_21C	PBS	109.607	55.9463	226.228	35.7254
8H_21C	PBS	114.828	57.5755	250.296	32.3529
8H_21C	PBS	100.218	55.337	187.234	28.1898
8H_21C	PBS	91.2993	62.3825	128.248	41.5024
8H_21C	PBS	105.662	65.1802	164.775	37.7709
8H_21C	PBS	119.821	53.9012	251.399	40.8508
8H_21C	PBS	102.99	46.4115	202.274	29.6859
8H_21C	Celsior	52.439	10.1642	158.593	0.512734
8H_21C	Celsior	72.8025	20.4118	216.367	6.71792
8H_21C	Celsior	71.6528	21.1596	217.014	19.3872
8H_21C	Celsior	70.5661	22.9411	194.456	12.2025
8H_21C	Celsior	75.6404	22.6329	200.055	8.49175
8H_21C	Celsior	78.2411	27.3832	213.607	16.5737
8H_21C	Celsior	80.6864	19.4749	222.135	11.0505
8H_21C	Celsior	85.5363	31.1639	230.98	15.4996
8H_21C	Celsior	76.4493	27.7202	210.239	9.40592
8H_21C	Celsior	76.3772	24.3762	206.497	14.6759
8H_21C	Celsior	77.4849	17.788	233.869	4.64154
8H_21C	Celsior	80.6091	29.4433	217.655	20.287
8H_21C	Somah	55.6418	21.8051	107.72	14.247
8H_21C	Somah	81.1564	33.1285	189.363	15.7872
8H_21C	Somah	85.8813	33.4336	224.262	14.5629
8H_21C	Somah	87.0635	29.3008	232.75	10.6867
8H_21C	Somah	95.0194	32.6754	249.507	10.5108
8H_21C	Somah	80.1522	32.9897	176.18	19.5117
8H_21C	Somah	61.9668	27.7762	141.903	12.2917
8H_21C	Somah	80.2463	31.1996	200.931	16.585
8H_21C	Somah	73.8596	33.6743	182.294	23.7343
8H_21C	Somah	88.5093	43.4578	213.768	27.1572
8H_21C	Somah	89.0855	35.9532	228.347	18.6085
8H_21C	Somah	96.6103	61.1124	187.656	88.1575
8H_21C	Perfadex	79.9758	21.9354	192.627	8.64498
8H_21C	Perfadex	88.3453	21.1441	285.017	5.06664
8H_21C	Perfadex	84.3367	21.7246	261.684	8.51512
8H_21C	Perfadex	94.911	36.2098	244.478	24.3258
8H_21C	Perfadex	75.4997	20.6666	232.652	8.20066
8H_21C	Perfadex	88.6253	31.1756	245.432	18.1026
8H_21C	Perfadex	80.1367	28.0358	215.127	19.004
8H_21C	Perfadex	83.5208	27.6415	234.549	16.7718
8H_21C	Perfadex	86.2646	30.5046	264.262	17.6465
8H_21C	Perfadex	85.1986	32.5017	244.662	27.0032
8H_21C	Media	89.8974	30.0044	281.267	20.3368
8H_21C	Media	73.7101	15.9083	282.277	9.18198
8H_21C	Media	85.304	27.5734	235.061	20.4769
8H_21C	Media	91.6199	31.2748	272.153	23.9497
8H_21C	Media	91.2409	26.6307	325.843	15.3488
8H_21C	Media	87.5439	24.5803	322.978	14.1485
8H_21C	Media	72.3683	14.8085	281.34	3.54107
8H_21C	Media	64.4055	13.9519	235.253	4.78811
8H_21C	Media	80.2012	19.6614	314.695	7.40032
8H_21C	Media	82.7674	23.6844	299.64	15.7032
8H_21C	Media	71.3598	14.1566	320.16	5.03488
8H_21C	Media	71.3517	13.4059	284.183	6.34493
8H_21C	PBS	53.2673	27.068	127.395	8.12013
8H_21C	PBS	61.19	23.2423	140.277	2.8675
8H_21C	PBS	72.1132	31.1521	161.023	12.343
8H_21C	PBS	69.5443	21.7893	141.907	5.25691
8H_21C	PBS	58.0212	21.2898	151.425	6.18908
8H_21C	PBS	53.8532	19.0476	133.737	0.708742
8H_21C	PBS	61.6628	32.1144	149.431	12.0304
8H_21C	PBS	57.3063	25.0226	110.292	4.46706
8H_21C	PBS	59.7347	23.4496	128.459	7.9899
8H_21C	PBS	59.6895	38.116	115.965	15.9314

## Sheet: Format 2
Condition	Group	Tx	Basal_Resp	Basal SEM	CE	CE SEM	RCR	RCR SEM
4H_4C_Celsior	4C_4H	Celsior	69.0848	5.59241	79.3099	2.69974	15.1922	1.95784
4H_4C_Somah	4C_4H	Somah	78.0873	5.69075	86.7654	1.43223	21.8419	2.38483
4H_4C_Perfadex	4C_4H	Perfadex	72.153	6.26843	81.6118	2.45726	20.9089	4.04322
4H_4C_PBS	4C_4H	PBS	74.8634	6.23093	77.2216	2.52261	10.5805	1.39897
4H_4C_Media	4C_4H	Media	62.8856	5.96179	87.979	4.0371	23.9735	16.1603
8H_4C_Celsior	4C_8H	Celsior	69.5451	3.83496	73.2405	2.25485	13.4067	1.26219
8H_4C_Somah	4C_8H	Somah	95.9408	9.27668	84.0077	0.793514	20.609	1.68443
8H_4C_Perfadex	4C_8H	Perfadex	72.8333	3.06338	76.0166	1.34299	13.5439	1.20204
8H_4C_PBS	4C_8H	PBS	48.5569	6.90543	63.7414	3.98845	7.40877	1.10862
8H_4C_Media	4C_8H	Media	61.0716	4.47313	79.4395	2.8036	36.3295	17.7791
4H_21C_Celsior	21C_4H	Celsior	67.9181	3.67918	83.7714	0.997656	14.0672	0.87797
4H_21C_Somah	21C_4H	Somah	79.2554	3.08992	82.5854	0.886156	13.1878	1.05641
4H_21C_Perfadex	21C_4H	Perfadex	65.127	3.25543	84.7004	1.6893	-2.13813	21.2884
4H_21C_PBS	21C_4H	PBS	66.4167	3.39319	84.5789	1.73241	21.9982	4.36378
4H_21C_Media	21C_4H	Media	67.9164	3.475	89.6747	0.987611	42.7797	6.64628
8H_21C_Celsior	21C_8H	Celsior	72.3398	2.55193	78.2969	1.35557	17.7859	4.17804
8H_21C_Somah	21C_8H	Somah	72.5668	4.23508	87.277	14.4864	10.3962	0.692038
8H_21C_Perfadex	21C_8H	Perfadex	76.4556	1.9221	77.3022	1.29672	15.058	1.46614
8H_21C_PBS	21C_8H	PBS	60.156	2.36902	61.8664	2.44647	6.76453	0.639989
8H_21C_Media	21C_8H	Media	77.9406	2.28935	85.956	0.605896	28.8475	1.47235
